# Supplementary material for: Bryophytes as Strong Aluminum Accumulators in Acidic Soils: Cell-Wall Binding and Physiological Tolerance Mechanisms
Source: Plants (Basel). 2026 Jun 17;15(12):1877. doi: 10.3390/plants15121877 (PMC13307116; doi:10.3390/plants15121877)
Supplement: Supplementary file 1 [file plants-15-01877-s001.zip]

Archive with 2 entries (2 files):
- Suppl Figure.pdf
- Suppl Table.pdf
